# Supplementary material for: Multiscale red blood cell hitchhiking for targeted deep tissue gene delivery in lungs
Source: Nat Commun. 2025 Nov 21;16:10280. doi: 10.1038/s41467-025-65185-1 (PMC12638801; doi:10.1038/s41467-025-65185-1)
Supplement: Supplementary file 4 — Source data [file 41467_2025_65185_MOESM4_ESM.xlsx]

## Sheet: Figure 3A
Figure 3. RBC/AAV complex preparation and function characterizations in vitro and in vivo.
(A) The number of AAV6-CMV-Luc loaded per RBC (n=3 independent biological replicates)
	Added AAV (vg)	Loaded AAV per RBC (vg)
	100000000000	537	393	516
	20000000000	227	269	274
	10000000000	134	143	168
	6670000000	109	97.4	122
	5000000000	71.8	94.5	84.3
	400000000000	1950	1690	1830
	200000000000	1030	844	850
	133000000000	622	550	556

## Sheet: Figure 3B
Figure 3. RBC/AAV complex preparation and function characterizations in vitro and in vivo.
(B) cumulative release in a mild shaking condition (n=4 independent biological replicates)
	Time (hr)	Cumulative release (%)
	0.25	0.12	0.45	0.69	0.18
	0.5	2.48	2.42	3.66	1.73
	1	2.94	4.63	5.25	7.35
	2	5.47	7.44	6.09	6.84
	4	6.41	12.38	7.62	10.08
	8	13.15	19.12	20.05	18.16
	24	16.67	35.11	56.65	54.72
	48	23.82	62.08	82.43	79.65

## Sheet: Figure 3C
Figure 3. RBC/AAV complex preparation and function characterizations in vitro and in vivo.
(C) shear-induced release measured by PCR (n=3 independent biological replicates)
	Pa	total AAV remaining (%)
	0.01	22.88	41.2	29.2
	0.1	2.8	4.88	0.53
	1	0.45	6.49	1.35
		variable
		shear stress (Pa)
		value
		Remaining AAV after shear compared to initial (%)

## Sheet: Figure 3E
Figure 3. RBC/AAV complex preparation and function characterizations in vitro and in vivo.
(E) AF647 signals were quantified from 3 independent planes on the confocal images.
Unpaired, two-sided Student’s t-test
		Free AAV	RBC/AAV
	AF647 intensity normalized by the number of cells (AU)	3770	12500
		2820	15700
		3950	15200

## Sheet: Figure 3F
Figure 3. RBC/AAV complex preparation and function characterizations in vitro and in vivo.
(F) In vitro transduction of EA.hy926 cells by RBC/AAV (AAV6-CMV-Luc) treated in a static or flow condition (n = 3 biological replicates for No Treatment, n = 7 for No Flow, n = 4 for Flow). Consolidated data from two independent experiments.
One-way ANOVA, followed by Tukey’s multiple comparisons test
		No treatment	No Flow	Flow
	Luminescence (RLU)	6	150	273
		6	214	324
		5	98	307
			104	304
			91.6667
			67.3333
			75

## Sheet: Figure 3G
Figure 3. RBC/AAV complex preparation and function characterizations in vitro and in vivo.
(G) In vivo biodistribution of AAV6-CMV-Luc 1 hour after intravenous injection measured with PCR
Two-way ANOVA, followed by Sidak’s multiple comparisons test
(G-I) n=3 female C57BL/6 mice per group, 5-6 weeks of age
		Free AAV			RBC/AAV
	Heart	6.14083e+06	3.45581e+06	7.63399e+07	928287	2.92084e+06	5.05518e+06
	Lung	1.56043e+07	1.01814e+07	2.00804e+07	1549634374	1591317968	1408050486
	Liver	210452147	198021549	106805856	166033987	149230252	166684345
	Spleen	8.22752e+07	138531281	133821512	5.02409e+07	4.6045e+07	64231216
	Kidney	5.16911e+06	0	2.80923e+06	0	0	0
		values
		viral count (vg)

## Sheet: Figure 3H
Figure 3. RBC/AAV complex preparation and function characterizations in vitro and in vivo.
(H) percent distribution among the major organs 1 hour after intravenous injection of AAV6-CMV-Luc
(G-I) n=3 female C57BL/6 mice per group, 5-6 weeks of age
		Free AAV			RBC/AAV
	Liver	65.84	56.55	31.43	9.4	8.34	10.14
	Kidney	1.62	0	0.83	0	0	1e-05
	Spleen	25.74	39.56	39.38	2.84	2.57	3.91
	Heart	1.92	0.99	22.46	0.05	0.16	0.31
	Lung	4.88	2.91	5.91	87.71	88.92	85.65
		values:
		percentage (%)

## Sheet: Figure 3I
Figure 3. RBC/AAV complex preparation and function characterizations in vitro and in vivo.
(I) lung-to-liver ratio of AAV titers 1 hour after intravenous injection of AAV6-CMV-Luc
Unpaired, two-sided Student’s t-test
(G-I) n=3 female C57BL/6 mice per group, 5-6 weeks of age
	Free AAV	RBC/AAV
	0.0741466	9.33324
	0.0514155	10.6635
	0.188009	8.44741
	values:
	AAV titer ratio between lung and liver

## Sheet: Figure 4A
Figure 4. MARVEL preparation and functional characterization in vitro and in vivo.
(A) VEGF loading on RBC was measured with ELISA (n=3 independent biological replicates).
			Loaded VEGF (ng)
	Added VEGF (µg)	2	96.2977	77.917	126.656
		1.6	54.5706	65.5516	39.0809
		1.2	56.2002	42.0085	66.8334
		0.8	29.662	5.36054	6.37643
		0.4	19.0821	16.0548	3.33707
		0.2	9.70497	8.3021	9.21101
		0.1	6.42098	6.08413	0.21829
		0.05	0.837959	4.1482	1.16673
			variable
			Added amount of VEGF (µg)
			values
			Loaded amount of VEGF (ng)

## Sheet: Figure 4B
Figure 4. MARVEL preparation and functional characterization in vitro and in vivo.
(B) VE-cadherin signals quantified from n=7 planes (NC), n=5 (free VEGF), and n=6 (VEGF+TA+Fe and PC) from the confocal images.
One-way ANOVA, followed by Tukey’s multiple comparisons
	NC	Free VEGF	VEGF+TA+Fe	PC
	38.405	40.76	19.783	15.997
	25.643	41.693	22.028	23.498
	34.406	30.129	18.966	22.891
	34.014	27.495	15.422	21.092
	34.994	39.639	16.62	21.426
	32.967		19.851	27.515
	24.797
	values:
	Relative fluorescence intensity (RFI)

[truncated: 38 more sheets: Figure 4C, Figure 4D, Figure 4E, Figure 5A, Figure 5B, Figure 5C, Figure 5D, Figure 5E, Figure 5F, Supp Fig 2A, Supp Fig 2B, Supp Fig 3, Supp Fig 4, Supp Fig 6, Supp Fig 7, Supp Fig 8, Supp Fig 9, Supp Fig 10B, Supp Fig 10C, Supp Fig 10D …]
